# Supplementary material for: Effect of Low Nanodiamond Concentrations and Polymerization Techniques on Physical Properties and Antifungal Activities of Denture Base Resin
Source: Polymers (Basel). 2021 Dec 10;13(24):4331. doi: 10.3390/polym13244331 (PMC8708888; doi:10.3390/polym13244331)
Supplement: Supplementary file 1 [file polymers-13-04331-s001.zip]

Archive with 1 entries (1 files):
- polymers-1469783-supplementary.pdf
